# Supplementary material for: Establishment of an Efficient Agrobacterium rhizogenes-Mediated Hairy Root Transformation System for Functional Analysis in Passion Fruit
Source: Plants (Basel). 2025 Jul 26;14(15):2312. doi: 10.3390/plants14152312 (PMC12349569; doi:10.3390/plants14152312)
Supplement: Supplementary file 1 [file plants-14-02312-s001.zip › Supplemental Table.xlsx]

## Sheet: Sheet1
Table S1. The primers used in this study
Gene name	Forward primer (5’-3’)	Reverse Primer (5’-3’)	Primers used for
eGPP	GCAGAAGGCAATGTCATACC	AAGATACGGAAGGAATGTCTCC	PCR identification
Rol B	CTCCTGACATCAAACTCGTC	TGCTTCGAGTTATGGGTACA	PCR identification
PeMYB123	acaaggattacgccgaggcctATGGCTGCCTCTGAGCACTC	atatcattagggaagaggcctTCATTCACTACTACTAGAGCATCTGGTG	eGFP-PeMYB123
PeMYB123	GGCTGCCTCTGAGCACTC	GACCACCTTTTTCCAACCAGT	Gene expression
PeLAR	GGCGCCTGCGGAGTTTAT	GACCACTGACCCCGATGC	Gene expression
PeANR	AGGGACTGCGTTTCTGGC	CTCGGTGGGTGAGATGCC	Gene expression
